# Supplementary material for: Differentiation of malignant and benign breast lesions: Added value of the qualitative analysis of breast lesions on diffusion-weighted imaging (DWI) using readout-segmented echo-planar imaging at 3.0 T
Source: PLoS One. 2017 Mar 30;12(3):e0174681. doi: 10.1371/journal.pone.0174681 (PMC5373600; doi:10.1371/journal.pone.0174681)
Supplement: S1 Dataset — This is the basic dataset of this study including pathologic and radiologic information. (XLSX) [file pone.0174681.s001.xlsx]

## Sheet: data
Case No.	DWI morphology	DWI morphology	DWI, quantitative(ADC)	DWI combination	DCE-MRI BI-RADS only	DCE-MRI BI-RADS only	DCE-MRI + ADC	Reference standard
	1: score1				3: BI-RADS3
	2: score2	1:(+)	1:(+)	1:(+)	4: BI-RADS4	1:(+)	1:(+)	1: malignancy
	3: score3	2: (-)	2: (-)	2: (-)	5: BI-RADS5	2: (-)	2: (-)	2: benign
1	3	1	1	1	5	1	1	1
2	3	1	1	1	5	1	1	1
3	1	2	1	1	3	2	1	1
4	3	1	1	1	5	1	1	1
5	3	1	1	1	5	1	1	1
6	1	2	1	1	5	1	1	1
7	3	1	1	1	5	1	1	1
8	3	1	1	1	5	1	1	1
9	3	1	1	1	5	1	1	1
10	2	1	1	1	4	1	1	2
11	2	1	1	1	5	1	1	1
12	1	2	1	1	5	1	1	1
13	3	1	1	1	5	1	1	1
14	3	1	1	1	5	1	1	1
15	3	1	2	1	5	1	1	1
16	1	2	1	1	3	2	1	2
17	3	1	2	1	5	1	1	1
18	2	1	2	2	5	1	1	1
19	2	1	2	2	5	1	1	1
20	3	1	1	1	5	1	1	1
21	3	1	1	1	5	1	1	1
22	3	1	1	1	5	1	1	1
23	3	1	2	1	5	1	1	1
24	3	1	1	1	5	1	1	1
25	3	1	2	1	5	1	1	1
26	3	1	1	1	5	1	1	1
27	2	1	1	1	4	1	1	1
28	ex	ex	ex	ex	4	1	2	2
29	2	1	2	2	3	2	2	2
30	2	1	2	2	3	2	2	2
31	3	1	1	1	5	1	1	1
32	3	1	1	1	5	1	1	1
33	3	1	1	1	5	1	1	1
34	3	1	1	1	5	1	1	1
35	3	1	1	1	5	1	1	1
36	3	1	2	1	5	1	1	1
37	3	1	2	1	5	1	1	1
38	2	1	2	2	4	1	2	2
39	3	1	2	1	5	1	1	1
40	2	1	2	2	4	1	2	1
41	3	1	1	1	5	1	1	1
42	3	1	2	1	5	1	1	1
43	1	2	2	2	4	1	2	2
44	1	2	2	2	4	1	2	2
45	3	1	2	1	4	1	2	1
46	2	1	1	1	5	1	1	1
47	3	1	1	1	5	1	1	1
48	3	1	1	1	5	1	1	1
49	3	1	2	1	5	1	1	1
50	3	1	1	1	5	1	1	1
51	2	1	1	1	5	1	1	1
52	3	1	1	1	5	1	1	1
53	3	1	2	1	5	1	1	1
54	3	1	2	1	5	1	1	1
55	3	1	1	1	5	1	1	1
56	2	1	1	1	5	1	1	2
57	3	1	2	1	5	1	1	1
58	3	1	1	1	5	1	1	1
59	3	1	1	1	4	1	1	1
60	2	1	2	2	5	1	1	1
61	2	1	1	1	5	1	1	1
62	3	1	1	1	5	1	1	1
63	3	1	1	1	5	1	1	1
64	3	1	1	1	5	1	1	1
65	3	1	1	1	5	1	1	1
66	3	1	2	1	5	1	1	1
67	2	1	1	1	5	1	1	1
68	3	1	1	1	5	1	1	1
69	3	1	1	1	5	1	1	1
70	1	2	2	2	4	1	2	2
71	2	1	2	2	5	1	1	1
72	2	1	1	1	4	1	1	2
73	2	1	1	1	5	1	1	1
74	2	1	1	1	5	1	1	1
75	3	1	1	1	5	1	1	1
76	2	1	2	2	3	2	2	2
77	3	1	1	1	5	1	1	1
78	1	2	2	2	3	2	2	2
79	3	1	1	1	5	1	1	1
80	3	1	2	1	5	1	1	1
81	2	1	2	2	4	1	2	2
82	3	1	1	1	5	1	1	1
83	2	1	1	1	5	1	1	1
84	2	1	1	1	4	1	1	1
85	2	1	2	2	5	1	1	1
86	3	1	1	1	5	1	1	1
87	3	1	2	1	4	1	2	2
88	3	1	1	1	5	1	1	1
89	3	1	1	1	5	1	1	1
90	2	1	2	2	4	1	2	2
91	3	1	1	1	5	1	1	1
92	3	1	1	1	4	1	1	1
93	3	1	1	1	4	1	1	1
94	1	2	2	2	4	1	2	2
95	3	1	1	1	5	1	1	1
96	3	1	1	1	5	1	1	1
97	3	1	1	1	5	1	1	1
98	2	1	1	1	5	1	1	1
99	2	1	2	2	4	1	2	2
100	3	1	1	1	5	1	1	1
101	2	1	2	2	4	1	2	2
102	3	1	1	1	5	1	1	1
103	3	1	2	1	4	1	2	2
104	3	1	1	1	5	1	1	1
105	1	2	2	2	4	1	2	2
106	3	1	1	1	5	1	1	1
107	3	1	1	1	5	1	1	1
108	3	1	1	1	5	1	1	1
109	1	2	2	2	4	1	2	2
110	3	1	1	1	5	1	1	1
111	3	1	1	1	5	1	1	1
112	2	1	2	2	5	1	1	1
113	1	2	2	2	4	1	2	2
114	3	1	2	1	5	1	1	1
115	1	2	2	2	4	1	2	2
116	3	1	1	1	5	1	1	1
117	2	1	1	1	5	1	1	1
118	1	2	1	1	4	1	1	2
119	3	1	1	1	5	1	1	1
120	1	2	2	2	4	1	2	1
121	3	1	1	1	5	1	1	1
122	1	2	1	1	5	1	1	1
123	3	1	1	1	5	1	1	1
124	2	1	1	1	5	1	1	1
125	ex	ex	ex	ex	3	2	2	2
126	ex	ex	ex	ex	3	2	2	2
127	1	2	2	2	3	2	2	2
128	3	1	1	1	5	1	1	1
129	3	1	1	1	5	1	1	1
130	1	2	2	2	3	2	2	2
131	2	1	1	1	3	2	1	2
132	1	2	2	2	3	2	2	2
133	3	1	1	1	5	1	1	1
134	3	1	1	1	5	1	1	1
135	3	1	1	1	5	1	1	1
136	1	2	1	1	5	1	1	1
137	3	1	1	1	5	1	1	1
138	3	1	1	1	5	1	1	1
139	3	1	2	1	5	1	1	1
140	3	1	2	1	5	1	1	1
141	1	2	2	2	4	1	2	2
142	3	1	1	1	5	1	1	1
143	3	1	1	1	5	1	1	1
144	3	1	1	1	5	1	1	1

## Sheet: ROC analysis
Case No.	DWI morphology	DWI, quantitative(ADC)	DWI combination	DCE-MRI BI-RADS only	DCE-MRI + ADC	Reference standard
	1:(+)	1:(+)	1:(+)	1:(+)	1:(+)	1: malignancy
	2: (-)	2: (-)	2: (-)	2: (-)	2: (-)	2: benign
1	1	1	1	1	1	1
2	1	1	1	1	1	1
3	2	1	1	2	1	1
4	1	1	1	1	1	1
5	1	1	1	1	1	1
6	2	1	1	1	1	1
7	1	1	1	1	1	1
8	1	1	1	1	1	1
9	1	1	1	1	1	1
10	1	1	1	1	1	2
11	1	1	1	1	1	1
12	2	1	1	1	1	1
13	1	1	1	1	1	1
14	1	1	1	1	1	1
15	1	2	1	1	1	1
16	2	1	1	2	1	2
17	1	2	1	1	1	1
18	1	2	2	1	1	1
19	1	2	2	1	1	1
20	1	1	1	1	1	1
21	1	1	1	1	1	1
22	1	1	1	1	1	1
23	1	2	1	1	1	1
24	1	1	1	1	1	1
25	1	2	1	1	1	1
26	1	1	1	1	1	1
27	1	1	1	1	1	1
28	ex	ex	ex	1	2	2
29	1	2	2	2	2	2
30	1	2	2	2	2	2
31	1	1	1	1	1	1
32	1	1	1	1	1	1
33	1	1	1	1	1	1
34	1	1	1	1	1	1
35	1	1	1	1	1	1
36	1	2	1	1	1	1
37	1	2	1	1	1	1
38	1	2	2	1	2	2
39	1	2	1	1	1	1
40	1	2	2	1	2	1
41	1	1	1	1	1	1
42	1	2	1	1	1	1
43	2	2	2	1	2	2
44	2	2	2	1	2	2
45	1	2	1	1	2	1
46	1	1	1	1	1	1
47	1	1	1	1	1	1
48	1	1	1	1	1	1
49	1	2	1	1	1	1
50	1	1	1	1	1	1
51	1	1	1	1	1	1
52	1	1	1	1	1	1
53	1	2	1	1	1	1
54	1	2	1	1	1	1
55	1	1	1	1	1	1
56	1	1	1	1	1	2
57	1	2	1	1	1	1
58	1	1	1	1	1	1
59	1	1	1	1	1	1
60	1	2	2	1	1	1
61	1	1	1	1	1	1
62	1	1	1	1	1	1
63	1	1	1	1	1	1
64	1	1	1	1	1	1
65	1	1	1	1	1	1
66	1	2	1	1	1	1
67	1	1	1	1	1	1
68	1	1	1	1	1	1
69	1	1	1	1	1	1
70	2	2	2	1	2	2
71	1	2	2	1	1	1
72	1	1	1	1	1	2
73	1	1	1	1	1	1
74	1	1	1	1	1	1
75	1	1	1	1	1	1
76	1	2	2	2	2	2
77	1	1	1	1	1	1
78	2	2	2	2	2	2
79	1	1	1	1	1	1
80	1	2	1	1	1	1
81	1	2	2	1	2	2
82	1	1	1	1	1	1
83	1	1	1	1	1	1
84	1	1	1	1	1	1
85	1	2	2	1	1	1
86	1	1	1	1	1	1
87	1	2	1	1	2	2
88	1	1	1	1	1	1
89	1	1	1	1	1	1
90	1	2	2	1	2	2
91	1	1	1	1	1	1
92	1	1	1	1	1	1
93	1	1	1	1	1	1
94	2	2	2	1	2	2
95	1	1	1	1	1	1
96	1	1	1	1	1	1
97	1	1	1	1	1	1
98	1	1	1	1	1	1
99	1	2	2	1	2	2
100	1	1	1	1	1	1
101	1	2	2	1	2	2
102	1	1	1	1	1	1
103	1	2	1	1	2	2
104	1	1	1	1	1	1
105	2	2	2	1	2	2
106	1	1	1	1	1	1
107	1	1	1	1	1	1
108	1	1	1	1	1	1
109	2	2	2	1	2	2
110	1	1	1	1	1	1
111	1	1	1	1	1	1
112	1	2	2	1	1	1
113	2	2	2	1	2	2
114	1	2	1	1	1	1
115	2	2	2	1	2	2
116	1	1	1	1	1	1
117	1	1	1	1	1	1
118	2	1	1	1	1	2
119	1	1	1	1	1	1
120	2	2	2	1	2	1
121	1	1	1	1	1	1
122	2	1	1	1	1	1
123	1	1	1	1	1	1
124	1	1	1	1	1	1
125	ex	ex	ex	2	2	2
126	ex	ex	ex	2	2	2
127	2	2	2	2	2	2
128	1	1	1	1	1	1
129	1	1	1	1	1	1
130	2	2	2	2	2	2
131	1	1	1	2	1	2
132	2	2	2	2	2	2
133	1	1	1	1	1	1
134	1	1	1	1	1	1
135	1	1	1	1	1	1
136	2	1	1	1	1	1
137	1	1	1	1	1	1
138	1	1	1	1	1	1
139	1	2	1	1	1	1
140	1	2	1	1	1	1
141	2	2	2	1	2	2
142	1	1	1	1	1	1
143	1	1	1	1	1	1
144	1	1	1	1	1	1
